# Supplementary material for: Role of Tpm Isoforms Produced by the TPM4 Gene in the Regulation of Actin Filament Dynamics by Cofilin
Source: Biomolecules. 2025 Aug 21;15(8):1206. doi: 10.3390/biom15081206 (PMC12384860; doi:10.3390/biom15081206)
Supplement: Supplementary file 1 [file biomolecules-15-01206-s001.zip]

Archive with 4 entries (4 files):
- Image_12405_F-actin_cof_Tpm4.2.tif
- Image_12428_F-actin_cof1.tif
- Image_12462_F-actin_Tpm4.2.tif
- Image_12477_F-actin.tif
